# Supplementary material for: Transcriptome-Wide Binding Sites for Components of the Saccharomyces cerevisiae Non-Poly(A) Termination Pathway: Nrd1, Nab3, and Sen1
Source: PLoS Genet. 2011 Oct 20;7(10):e1002329. doi: 10.1371/journal.pgen.1002329 (PMC3197677; doi:10.1371/journal.pgen.1002329)
Supplement: Table S3 — The top 100 Nrd1 cross-linked sites. (XLSX) [file pgen.1002329.s009.xlsx]

## Sheet: Sheet1
Nrd1 Top 100 Cross-linked Sites
CHROMOSOME		START	END	STRAND	Reads	GENE
chrXII	460359		460527	+	451.201	NTS2-1
chrX	140129		140026	-	336.566	snR190
chrX	663916		664073	+	207.493	snR3
chrX	139617		139531	-	204.818	snR128
chrX	74005		74149	+	197.487	RPS14B
chrIV	1402999		1403188	+	192.213	snR13
chrII	681846		681766	-	169.374	LSR1
chrX	349365		349296	-	162.347	snR60
chrX	173035		172908	-	157.736	URA2
chrXVI	821890		822038	+	157.479	snR45
chrXIV	174602		174480	-	125.659	NRD1
chrV	431376		431343	-	123.637	snR52
chrXVI	173362		173582	+	107.504	snR59
chrXII	1002328		1002411	+	88.595	IMD3
chrVII	56171		56032	-	82.862	ADE5,7
chrIV	1269947		1270044	+	74.75	HPT1
chrXIV	89075		89140	+	73.914	snR40
chrVII	346193		346315	+	72.459	snr10
chrV	424856		424959	+	72.267	snR4
chrXV	33464		33497	+	68.687	ZPS1
chrIV	704214		704092	-	66.664	SWF1
chrXI	558816		558753	-	64.258	snR42
chrXII	369274		369328	+	61.374	AHP1
chrII	88276		88347	+	60.69	snR56
chrXIII	762183		761962	-	59.533	snR86
chrXIV	174462		174375	-	58.751	NRD1
chrIV	107095		107127	+	58.257	SEC31
chrX	620622		620720	+	58.013	URA8
chrVII	427449		427539	+	58.005	PNC1
chrV	15977		15871	-	56.65	DLD3
chrVIII	70058		70028	-	55.84	YHL018w
chrX	349156		349041	-	55.426	snR60
chrV	15867		15714	-	54.578	DLD3
chrXIV	507365		507262	-	53.039	YDJ1
chrXIII	626245		626321	+	52.661	snR83
chrIV	1182476		1182388	-	51.767	YDR352W
chrXIII	861471		861516	+	51.546	PRC1
chrXV	738266		738332	+	49.693	RPB10
chrXV	842532		842747	+	49.606	snR5
chrVII	278710		278636	-	49.313	NAB2
chrIV	784636		784536	-	48.825	TRM82
chrXV	759359		759248	-	48.766	snR35
chrXVI	40868		40939	+	48.181	DIP5
chrX	664601		664648	+	48.101	snR3
chrVII	480988		480955	-	46.944	PMA1
chrVII	974387		974315	-	46.509	YGR240C-A
chrV	141274		141383	+	45.784	YEL007W
chrXIV	661544		661493	-	45.642	ACC1
chrXII	830655		830601	-	45.019	NIT3
chrXV	259342		259396	+	44.684	snR50
chrX	651229		651117	-	44.671	IBA57
chrIV	848356		848437	+	44.302	REF2
chrXII	264965		264928	-	43.854	YLR063W
chrIX	321582		321547	-	43.023	SNL1
chrXI	66541		66649	+	42.247	MNN4
chrXV	832485		832590	+	41.55	snR8
chrV	441991		442054	+	41.013	SCR1
chrXVI	405328		405488	+	40.55	RPS9A
chrIV	506762		506734	-	39.807	MRH1
chrXIII	652661		652744	+	39.266	snR11
chrV	268240		268160	-	39.239	FCY2
chrXV	424840		424887	+	38.898	YOR051C
chrVII	883939		883896	-	38.765	TDH3
chrXV	333366		333301	-	38.704	UTP23
chrXVI	86012		86089	+	38.279	YPL245w
chrVII	545565		545615	+	37.65	snR46
chrXIII	652553		652629	+	36.47	snR11
chrV	424701		424774	+	35.985	snR4
chrVII	317073		317162	+	35.777	snR82
chrXV	1010631		1010526	-	35.62	HAP5
chrV	67549		67511	-	35.544	GLY1
chrXIV	282040		282155	+	35.224	YNL190W
chrIX	177438		177385	-	34.854	XBP1
chrXVI	730826		730851	+	34.465	SNT309
chrXIV	352659		352698	+	34.396	YNL146w
chrXIII	379139		379106	-	34.225	FAR3
chrXIII	67749		67703	-	33.96	snR85
chrX	119105		119011	-	33.481	YJL160C
chrXV	233754		233686	-	33.377	SPE2
chrIII	178786		178717	-	33.346	snR189
chrX	74174		74241	+	33.105	RPS14B
chrX	458572		458622	+	32.879	YJR011C
chrXIV	716331		716410	+	32.262	snR49
chrXVI	132107		132001	-	32	FMP40
chrXI	98701		98637	-	31.635	LOT5
chrVII	702423		702306	-	31.333	CLB1
chrVII	366355		366290	-	31.313	snR39B
chrXII	899449		899489	+	31.25	snR34
chrXIV	218068		218131	+	30.976	ELA1
chrXIII	219345		219241	-	30.786	USA1
chrXI	570837		570797	-	30.463	BET3
chrX	139522		139415	-	30.177	snR128
chrIV	444060		443993	-	30.137	MCD1
chrXVI	840100		840025	-	30.015	TPO3
chrXIV	426813		426782	-	29.876	LEU4
chrXV	342894		342966	+	29.669	YOR008C
chrXV	259726		259775	+	29.523	snR50
chrXII	540871		540973	+	29.156	YLR194C
chrXVI	101186		101219	+	29.069	SUI3
chrXIV	408009		407946	-	29.066	MLS1
* The median number of sequence reads/107 reads averaged over a peak derived using the peak finding utility in MochiView.
** The annotated gene closest to the peak. The peak of reads can be either sense or antisense to the indicated gene. In some cases the peak is located upstream or downstream of the ORF.
